# Supplementary material for: Fossil clam shells reveal unintended carbon cycling consequences of Colorado River management
Source: R Soc Open Sci. 2016 Sep 28;3(9):160170. doi: 10.1098/rsos.160170 (PMC5043302; doi:10.1098/rsos.160170)
Supplement: Smith et al. RSOS Supplement One.xlsx [file rsos160170supp1.xlsx]

## Sheet: Mulinia Mass
Single Valve Mass (g)	Individual (2x Single)	CaCO3 Mass (95%)	Atomic Mass Carbon (~12%)
5.02	10.04	9.538	1.14456
9.38	18.76	17.822	2.13864
6.2	12.4	11.78	1.4136
4.76	9.52	9.044	1.08528
1.85	3.7	3.515	0.4218
3.31	6.62	6.289	0.75468
2.52	5.04	4.788	0.57456
6.33	12.66	12.027	1.44324
5.24	10.48	9.956	1.19472
5.52	11.04	10.488	1.25856
2.94	5.88	5.586	0.67032
3.18	6.36	6.042	0.72504
4.83	9.66	9.177	1.10124
3.16	6.32	6.004	0.72048
1.96	3.92	3.724	0.44688
3.49	6.98	6.631	0.79572
2.37	4.74	4.503	0.54036
2.81	5.62	5.339	0.64068
4.27	8.54	8.113	0.97356
4.1	8.2	7.79	0.9348
2.19	4.38	4.161	0.49932
3.01	6.02	5.719	0.68628
2.07	4.14	3.933	0.47196
5.22	10.44	9.918	1.19016
1.78	3.56	3.382	0.40584
3.87	7.74	7.353	0.88236
3.65	7.3	6.935	0.8322
2.68	5.36	5.092	0.61104
2.49	4.98	4.731	0.56772
2.98	5.96	5.662	0.67944
2.65	5.3	5.035	0.6042
2.23	4.46	4.237	0.50844
5.29	10.58	10.051	1.20612
8.91	17.82	16.929	2.03148
2.43	4.86	4.617	0.55404
2.32	4.64	4.408	0.52896
2.09	4.18	3.971	0.47652
3.95	7.9	7.505	0.9006
3.84	7.68	7.296	0.87552
2.68	5.36	5.092	0.61104
3.71	7.42	7.049	0.84588
2.42	4.84	4.598	0.55176
3.37	6.74	6.403	0.76836
1.89	3.78	3.591	0.43092
2.83	5.66	5.377	0.64524
2	4	3.8	0.456
2.48	4.96	4.712	0.56544
3.18	6.36	6.042	0.72504
9.77	19.54	18.563	2.22756
3.66	7.32	6.954	0.83448
2.63	5.26	4.997	0.59964
2.27	4.54	4.313	0.51756
3.91	7.82	7.429	0.89148
2.65	5.3	5.035	0.6042
4.29	8.58	8.151	0.97812
6.22	12.44	11.818	1.41816
216	432	410.4	49.248
2.62	5.24	4.978	0.59736
4.18	8.36	7.942	0.95304
2.53	5.06	4.807	0.57684
2.56	5.12	4.864	0.58368
2.31	4.62	4.389	0.52668
5	10	9.5	1.14
9.84	19.68	18.696	2.24352
2.5	5	4.75	0.57
2.1	4.2	3.99	0.4788
3.63	7.26	6.897	0.82764
2.73	5.46	5.187	0.62244
7.23	14.46	13.737	1.64844
2.49	4.98	4.731	0.56772
2.46	4.92	4.674	0.56088
2.69	5.38	5.111	0.61332
1.99	3.98	3.781	0.45372
2.92	5.84	5.548	0.66576
3.87	7.74	7.353	0.88236
1.38	2.76	2.622	0.31464
2.5	5	4.75	0.57
3.39	6.78	6.441	0.77292
1.73	3.46	3.287	0.39444
2.25	4.5	4.275	0.513
2.51	5.02	4.769	0.57228
2.25	4.5	4.275	0.513
5.67	11.34	10.773	1.29276
2.37	4.74	4.503	0.54036
2.97	5.94	5.643	0.67716
5.34	10.68	10.146	1.21752
5.57	11.14	10.583	1.26996
2.32	4.64	4.408	0.52896
3.65	7.3	6.935	0.8322
3.54	7.08	6.726	0.80712
1.81	3.62	3.439	0.41268
2.99	5.98	5.681	0.68172
2.43	4.86	4.617	0.55404
2.76	5.52	5.244	0.62928
2.03	4.06	3.857	0.46284
1.54	3.08	2.926	0.35112
2.53	5.06	4.807	0.57684
1.57	3.14	2.983	0.35796
1.69	3.38	3.211	0.38532
3.46	6.92	6.574	0.78888
